# Supplementary material for: A Novel Deep Blue LE-Dominated HLCT Excited State Design Strategy and Material for OLED
Source: Molecules. 2021 Jul 28;26(15):4560. doi: 10.3390/molecules26154560 (PMC8348658; doi:10.3390/molecules26154560)
Supplement: Supplementary file 1 [file molecules-26-04560-s001.zip]

Archive with 1 entries (1 files):
- molecules-1294290-supplementary.pdf
